# Supplementary material for: Hedgehog Signaling Regulates Neurogenesis in the Larval and Adult Zebrafish Hypothalamus
Source: eNeuro. 2020 Dec 18;7(6):ENEURO.0226-20.2020. doi: 10.1523/ENEURO.0226-20.2020 (PMC7769882; doi:10.1523/ENEURO.0226-20.2020)
Supplement: Extended Data Figure 3-1 — Source data for graphs in Figure 3. Spreadsheet with PCNA+, BrdU+, and EdU+ cell quantification data used to generate graphs in Figure 3, with exact p values. Download Figure 3-1, XLSX file. [file enu-eN-NWR-0226-20-s04.xlsx]

## Sheet: Fig 3C Source Data
Number of PCNA+ Cells (Columns A,B) or BrdU+ Cells (Columns C,D) in the Posterior Recess(PR) of 20µm sagital sections from 3 adult fish in each treatment group
PCNA+ Cells in PR	PCNA+ Cells in PR	BrdU + Cells inPR	BrdU+ Cells in PR
DMSO	CyA	DMSO	CyA
78	50	15	8
76	34	19	8
72	33	15	5
78	34	25	6
72	32	19	7
52	27	21	2
58	25	20	5
60	20	22	5
33	30	13	5
45	22	8	3
46	24	5	4
44	20	14	4
54	15	16	6
52	24	9	4
44	23	16	10
41	12	13	6
36	28	8	5
40	19	8	8
69	61	12	8
65	38	16	0
78	58	10	8
81	48	8	8
54	50	14	8
52	46	9	7
53	55	10	9
60	32	14	6
69	52	13	6
42	53	7	12
51	25	15	3
52	40	4	4
48	29	7	3
52	49	12	9
75	35	13	8
65	47	2	9
56	50	1	8
76	53	17	7
43	54	0	14
70	50	8	1
59	46	7	11
48	59	6	10
23	39	3	4
56	12	30	10
70	18	26	7
84	45	33	8
91	48	39	10
77	36	36	10
81	54	42	4
86	29	36	7
87		21
60.2857	37.1458	15.0408	6.66667

## Sheet: Fig 3H Source Data
Number of BrdU+ Cells (Columns A,B), BrdU+ Cells (Columns C,D) or EdU+ Cells (Columns F,G,H) in the Posterior Recess(PR).
A-D are cells counted in each 20µm sagital sections from adults, while F-H are all EdU+ cells in the PR of larval fish
BrdU+ Cells/PR sxn	BrdU+ Cells/PR sxn	BrdU+ Cells/PR sxn	BrdU+ Cells/PR sxn		EdU+ Cells/PR Larvae	EdU+ Cells/PR Larvae	EdU+ Cells/PR Larvae
24h DMSO PR	24h CyA PR	24h DMSO LR	24h CyA LR		24h DMSO	24h 5µM BMS	24h 10µM Cya
9	1	2	21		46	18	12
8	5	30	17		47	10	21
30	0	101	1		42	18	13
27	3	101	22		23	16	13
16	5	35	27		32	6	16
25	5	61	48		53	12	11
29	2	53	20		30	7	12
24	8	48	22		46	15	14
28	1	125	17		29	20	16
39	2	91	13		34	13
12	2	26	23		36	14
22	0	42	5		52
17	2	52	9		28
7	5	3	22
2	13	12	21		38.3077	13.5455	14.2222
11	15	17	36
5	0	24	4
4	1	20	7
2	3	11	9
15	3	47	17
4	1	10	9
21	2	78	4
10	5	50	15
10	3	33	6
5	2	22	21
4	1	55	9
1	0	53	5
6	1	38	5
5	0	18	6
16	2	61	3
6	0	8	5
1	1	13	13
8		42
13	2.9375	41.8788	14.4375

## Sheet: Fig 3N Source Data
Number of EdU+ cells in the entire PR of larval fish following up and down regulation of Hh signaling using the Tet System
PR	PR	PR	PR	LR	LR	LR	LR
Con	gli2DR	gli1	Shh	Con	gli2DR	gli1	Shh
80	70	130	108	156	132	172	240
84	84	131	132	168	120	165	200
96	76	102	112	152	132	204	184
98	83	106	104	140	140	202	176
78	68	128	112	164	142	206	204
103	76	130	114	188	128	240	220
97	76	132	127	144	128	204	156
94	74	110	112	184	136	226	150
96	79	125	110	160	130
84	66			152	136
80				140	142
82				168	143
87				160
92				176
88				164
74				176
82				148
95				148
90				164
90				148
77				150
72				140
95				144
92				176
78				172
78				148
88				180
88
92
94
86
100
98
82
88
84
98
92
80
96
98

## Sheet: Exact p values (95% confidence)
	p=
Figure 3C DMSO Control vs. CyA, PCNA Postive Cells	0.0002
Figure 3C DMSO Control vs. CyA, BrdU Postive Cells	0.0002
Figure 3H DMSO Control vs. CyA, Posterior Recess (PR) Sxns, BrdU+	< 0.0001
Figure 3H DMSO Control vs. CyA, Lateral Recess (LR) Sxns, BrdU+	< 0.0001
Figure 3H DMSO vs. 5µM BMS, Whole PR, EdU+	< 0.0001
Figure 3H DMSO vs. 10µM Cya, Whole PR, EdU+	< 0.0001
Figure 3N Sibling Control vs. gli2aDR, Posterior Recess (PR)	< 0.0001
Figure 3N Sibling Control vs. gli2aDR, Posterior Recess (PR)	< 0.0001
Figure 3N Sibling Control vs. gli2aDR, Posterior Recess (PR)	< 0.0001
Figure 3N Sibling Control vs. gli2aDR, Lateral Recess (LR)	< 0.0001
Figure 3N Sibling Control vs. gli2aDR, Lateral Recess (LR)	< 0.0001
Figure 3N Sibling Control vs. gli2aDR, Lateral Recess (LR)	< 0.0001
